# Supplementary material for: Breed and Feeding System Impact the Bioactive Anti-Inflammatory Properties of Bovine Milk
Source: Int J Mol Sci. 2022 Sep 21;23(19):11088. doi: 10.3390/ijms231911088 (PMC9569879; doi:10.3390/ijms231911088)
Supplement: Supplementary file 1 [file ijms-23-11088-s001.zip]

Archive with 1 entries (1 files):
- ijms-1910652-supplementary.pdf
